# Supplementary material for: Multi-omics analysis unravels the underlying mechanisms of poor prognosis and differential therapeutic responses of solid predominant lung adenocarcinoma
Source: Front Immunol. 2023 Feb 9;14:1101649. doi: 10.3389/fimmu.2023.1101649 (PMC9946976; doi:10.3389/fimmu.2023.1101649)
Supplement: Supplementary file 3 [file Table_1.xlsx]

## Sheet: Table S1
Table S1. The baseline information of the main data sets included.
Characteristics	LUAD-TCGA	LUAD-MSKCC	LUAD-Singapore	LUAD-NCC
No. of patients	199	604	173	437 (103 for WES)
Age
Mean, yrs	65.8	67.6	65	59.2
Range	41-86	34-89	41-84	26-84
Gender
Male	92 (46.2)	202 (33.4)	77 (44.5)	188 (43.0)
Female	107 (53.8)	402 (66.6)	96 (55.5)	249 (56.9)
Smoking
Never	29 (14.6)	138 (22.9)	59 (34.1)	144 (32.9)
Current/Ever	154 (77.4)	466 (77.2)	114 (65.9)	293 (67.1)
Unknown	16 (8.0)	0	0	0
Nodal status
N0	116	506	NA	398
N+	81	97	NA	39
Unknown	2	1	173	0
Stage
I-II	149 (74.9)	542 (89.7)	138 (79.8)	402 (92.0)
III-IV	50 (25.1)	62 (10.3)	33 (19.1)	35 (8.0)
Unknown	0	0	2 (1.1)	0
Degree of differentiation
Well	NA	NA	17 (9.8)	136 (31.1)
Moderate	NA	NA	110 (63.6)	189 (43.2)
Poor	NA	NA	24 (13.9)	112 (25.6)
Unknown	NA	NA	22 (12.7)	0
Histologic Subtype
Minimally invasive	0	0	1 (0.6)	1 (0.2)
Acinar	69 (34.7)	368 (60.9)	106 (61.3)	228 (52.2)
Lepidic	10 (5.0)	88 (14.6)	10 (5.8)	57 (13.0)
Solid	59 (29.6)	37 (6.1)	21 (12.1)	64 (14.6)
Papillary	27 (13.6)	43 (7.1)	25 (14.4)	72 (16.5)
Micropapillary	23 (11.6)	68 (11.3)	4 (2.3)	12 (2.8)
Invasive mucinous	11 (5.5)	0	6 (3.5)	3 (0.7)
EGFR
Mutation	29 (14.6)	183 (30.3)	101 (53.4)	51 (11.7)
Wide type	170 (85.4)	421 (69.7)	71 (41.0)	52 (11.9)
Unknown	0	0	1 (0.6)	334 (76.4)
KRAS
Mutation	61 (30.7)	230 (38.1)	15 (8.7)	6 (1.4)
Wide type	138 (69.4)	374 (61.9)	157 (90.7)	97 (22.2)
Unknown	0	0	1 (0.6)	334 (76.4)
TP53
Mutation	85 (42.7)	219 (36.3)	60 (34.7)	53 (12.1)
Wide type	114 (57.3)	385 (63.7)	112 (64.7)	50 (11.4)
Unknown	0	0	1 (0.6)	334 (76.4)
Abbreviations: NA, not available.

## Sheet: Table S2
Table S2. Other gene signatures enrolled in this study.
Gene Signature	Source	Genes
CD8 T effector	PMID: 29443960	CD8A	GZMA	GZMB	IFNG	CXCL9	CXCL10	PRF1	TBX21
Immune checkpoint	PMID: 29443960	CD274	PDCD1LG2	CTLA4	PDCD1	LAG3	HAVCR2	TIGIT
IFNγ-6	PMID: 28650338	IDO1	CXCL10	CXCL9	HLA-DRA	STAT1	IFNG
Chemokine	PMID: 34951955	CCL2	CCL3	CCL4	CCL5	CCL8	CCL18	CCL19	CCL21	CXCL9	CXCL10	CXCL11	CXCL13
APM	PMID: 29443960	HLA-A	HLA-B	HLA-C	TAP1	TAP2	TAPBP	B2M
Proliferation	PMID: 29628290	CDKN3	NDC80	RNASEH2A	CENPA	SMC2	CENPE	RAD51AP1	PLK4	NMU	KIF2C	TMSB15A	UBE2C	CHEK1	ZWINT	OIP5	CRABP1	ECT2	EIF4EBP1	EZH2	FEN1	HSPA4L	TPX2	FOXM1	NCAPH	PRAME	PDSS1	KIF4A	RAD54B	ASPM	FBXO5	ATAD2	RACGAP1	GPSM2	DONSON	HMMR	BIRC5	KIF11	LMNB1	MAD2L1	MCM4	MCM5	MKI67	MMP1	MYBL1	MYBL2	NEK2	NUSAP1	GTSE1
Hypoxia	PMID: 23820108	ALDOA	ANGPTL4	ANLN	BNC1	MRGBP	CA9	CDKN3	COL4A6	DCBLD1	ENO1	FAM83B	FOSL1	GNAI1	HILPDA	KCTD11	KRT17	LDHA	MRPS17	P4HA1	PGAM1	PGK1	SDC1	SLC16A1	SLC2A1	TPI1	VEGFA
GEP	PMID: 28650338	CCL5	CD27	CD274	CD276	CD8A	CMKLR1	CXCL9	CXCR6	HLA-DQA1	HLA-DRB1	HLA-E	IDO1	LAG3	NKG7	PDCD1LG2	PSMB10	STAT1	TIGIT
Th17 cell	PMID: 29628290	IL17A	IL17RA	RORC
Chemotherapy response	PMID: 30287547	ATP8A1	AURKA	C1orf116	COL4A3	DOCK9	HOPX	HSD17B6	IFT57	MBIP	NKX2-1	RRM2	TTC37
Chemoresistence	PMID: 33608812	ERCC1	ATP7A	ATP7B	ABCC1	ABCC3	ABCC2	MT1H	ATM	BCL2	BCL2L1	PIDD1	KDM3B	CLOCK	KAT5	KAT2B	PPARGC1A	HIF1A	CD274	RALBP1	ABCB1	ABCC3	ABCC10	SphK1	IGF1R	TM4SF1	MYD88	MCL1	UNG	TYMS	ABCC11	UCHL1	CHEK1	TRIM22	RRM2	CDKN1A	CYP3A5	EPHX1	ABCC6	RRM1	BRCA1	ABCB1	TOP2A	TUBB3
Abbreviations: CD8 T effector, effector CD8 T cell signature; IFNγ-6, six-gene IFNγ signature; APM, antigen presenting machinery; GEP, gene expression profile
[truncated: 72 more columns]

## Sheet: Table S3
Table S3. The weightings for each gene in the T cell-inflamed GEP signature.
Gene	Weighting
CCL5	0.008346
CD27	0.072293
CD274	0.042853
CD276	-0.0239
CD8A	0.031021
CMKLR1	0.151253
CXCL9	0.074135
CXCR6	0.004313
HLA-DQA1	0.020091
HLA-DRB1	0.058806
HLA-E	0.07175
IDO1	0.060679
LAG3	0.123895
NKG7	0.075524
PDCD1LG2	0.003734
PSMB10	0.032999
STAT1	0.250229
TIGIT	0.084767

## Sheet: Table S4
Table S4. Clinicopathologic characteristics of 1413 patients with LUAD by histologic subtype grouping (SPA versus Non-SPA).
Characteristics	LUAD-TCGA (n=199)				LUAD-MSKCC (n=604)				LUAD-Singapore (n=173)				LUAD-NCC (n=437, 103 for WES)
	SPA	Non-SPA	P		SPA	Non-SPA	P		SPA	Non-SPA	P		SPA	Non-SPA	P
Age
<60 y	21 (39.6)	35 (26.9)	0.091		13 (19.1)	103 (19.2)	0.984		5 (23.8)	46 (30.3)	0.543		33 (51.6)	199 (53.4)	0.791
≧60 y	32 (60.4)	95 (73.1)			55 (80.9)	433 (80.8)			16 (76.2)	106 (69.7)			31 (48.4)	174 (46.6)
Gender
Male	30 (50.9)	62 (44.3)	0.396		27 (39.7)	175 (32.7)	0.245		11 (52.4)	66 (43.4)	0.439		34 (53.1)	154 (41.3)	0.077
Female	29 (49.1)	78 (55.7)			41 (60.3)	361 (67.3)			10 (47.6)	86 (56.6)			30 (46.9)	219 (58.7)
Smoking
Never	4 (7.0)	25 (19.8)	0.028		9 (13.2)	407 (75.9)	0.045		11 (52.4)	103 (67.7)	0.163		32 (50%)	261 (70.0)	0.002
Current/Ever	53 (93.0)	101 (80.2)			59 (86.8)	129 (24.1)			10 (47.6)	49 (32.2)			32 (50%)	112 (30.0)
Nodal status
N0	31 (52.5)	85 (61.6)	0.237		50 (73.5)	456 (85.2)	0.013		NA	NA			49 (76.6)	349 (93.6)	<0.001
N+	28 (47.5)	53 (38.4)			18 (26.5)	79 (14.8)			NA	NA			15 (23.4)	24 (6.4)
Pathological stage
I-II	42 (71.2)	107 (76.4)	0.436		56 (82.3)	486 (90.7)	0.033		14 (66.7)	124 (82.7)	0.082		52 (81.2)	350 (93.8)	0.001
III-IV	17 (28.8)	33 (23.6)			12 (17.7)	50 (9.3)			7 (33.3)	26 (17.3)			12 (18.8)	23 (6.2)
Degree of differentiation
Well	NA	NA			NA	NA			0 (0.0)	17 (13.0)	<0.001		1 (1.6)	135 (36.2)	<0.001
Moderate	NA	NA			NA	NA			3 (15.0)	107 (81.7)			11 (17.2)	178 (47.7)
Poor	NA	NA			NA	NA			17 (85.0)	7 (5.3)			52 (81.3)	60 (16.1)
EGFR
Mutation	4 (6.8)	25 (17.9)	0.043		13 (19.1)	170 (31.7)	0.033		6 (28.6)	95 (62.9)	0.003		7 (29.2)	44 (55.7)	0.023
Wide type	55 (93.2)	115 (82.1)			55 (80.9)	366 (68.3)			15 (71.4)	56 (37.1)			17 (70.8)	35 (44.3)
KRAS
Mutation	16 (27.1)	45 (32.1)	0.483		26 (38.2)	204 (38.1)	0.978		2 (9.5)	13 (8.6)	0.889		0 (0.0)	6 (7.6)	0.164
Wide type	43 (72.9)	95 (67.9)			42 (61.8)	332 (61.9)			19 (90.5)	138 (91.4)			24 (100.0)	73 (92.4)
TP53
Mutation	38 (64.4)	47 (33.6)	<0.001		50 (73.5)	169 (31.5)	<0.001		10 (47.6)	50 (33.1)	0.191		18 (75.0)	35 (44.3)	0.008
Wide type	21 (35.6)	93 (66.4)			18 (26.5)	367 (68.5)			11 (52.4)	101 (66.9)			6 (25.0)	44 (55.7)
Abbreviations: NA, not available.

## Sheet: Table S5
Table S5. Unbiased GSEA results.
Enriched in SPA
NAME	SIZE	ES	NES	NOM p-val	FDR q-val	FWER p-val	RANK AT MAX	LEADING EDGE	SIGNIFICANT AT FDR<0.1
HALLMARK_E2F_TARGETS	200	0.73485	2.10851	0.000200682	0.017734	0.009	3146	tags=77%, list=18%, signal=92%	YES
HALLMARK_G2M_CHECKPOINT	199	0.677715	2.01245	0.000809225	0.0232996	0.0228	3752	tags=70%, list=21%, signal=89%
HALLMARK_SPERMATOGENESIS	118	0.496853	1.95522	0.00114916	0.0269025	0.0373	1754	tags=28%, list=10%, signal=31%
HALLMARK_INFLAMMATORY_RESPONSE	199	0.501919	1.85379	0.015224	0.0506949	0.0854	4536	tags=50%, list=26%, signal=67%
HALLMARK_MTORC1_SIGNALING	199	0.521617	1.76324	0.0119538	0.0841051	0.1562	5575	tags=60%, list=32%, signal=87%
HALLMARK_IL6_JAK_STAT3_SIGNALING	86	0.509886	1.72481	0.0341527	0.0921432	0.1918	4941	tags=57%, list=28%, signal=79%
HALLMARK_MITOTIC_SPINDLE	199	0.509997	1.69116	0.016898	0.0993503	0.2277	3852	tags=44%, list=22%, signal=55%
HALLMARK_INTERFERON_GAMMA_RESPONSE	200	0.514258	1.67902	0.0561683	0.0946508	0.2429	3764	tags=50%, list=22%, signal=63%
HALLMARK_HYPOXIA	197	0.430407	1.67087	0.0188637	0.0881384	0.2509	5060	tags=49%, list=29%, signal=68%
HALLMARK_APICAL_SURFACE	43	0.462572	1.66164	0.0153436	0.084469	0.2604	4451	tags=40%, list=25%, signal=53%
HALLMARK_MYC_TARGETS_V1	200	0.564592	1.63517	0.0387006	0.0914825	0.2913	5663	tags=71%, list=32%, signal=103%
HALLMARK_TNFA_SIGNALING_VIA_NFKB	200	0.459799	1.63046	0.062873	0.0864547	0.2967	4925	tags=52%, list=28%, signal=72%
HALLMARK_ALLOGRAFT_REJECTION	194	0.489323	1.62061	0.0872651	0.0849542	0.3088	6385	tags=64%, list=36%, signal=100%
HALLMARK_MYC_TARGETS_V2	58	0.583543	1.61476	0.0519506	0.0819495	0.3173	5704	tags=76%, list=33%, signal=112%
HALLMARK_COMPLEMENT	199	0.410781	1.61345	0.0399824	0.077314	0.3204	5078	tags=48%, list=29%, signal=66%
HALLMARK_GLYCOLYSIS	198	0.419511	1.57262	0.0356083	0.0923637	0.3733	4903	tags=43%, list=28%, signal=60%
HALLMARK_IL2_STAT5_SIGNALING	197	0.382457	1.56546	0.0298345	0.0906245	0.3836	4788	tags=43%, list=27%, signal=58%
HALLMARK_EPITHELIAL_MESENCHYMAL_TRANSITION	200	0.476039	1.53786	0.137587	0.100184	0.4191	5613	tags=59%, list=32%, signal=86%
HALLMARK_PI3K_AKT_MTOR_SIGNALING	101	0.439526	1.50542	0.0194234	0.113092	0.4593	5929	tags=52%, list=34%, signal=79%
HALLMARK_UNFOLDED_PROTEIN_RESPONSE	112	0.456581	1.48045	0.0663421	0.12219	0.4899	6480	tags=57%, list=37%, signal=90%
HALLMARK_INTERFERON_ALPHA_RESPONSE	97	0.497021	1.47579	0.134208	0.119144	0.4944	3764	tags=49%, list=22%, signal=63%
HALLMARK_KRAS_SIGNALING_UP	199	0.344058	1.44708	0.0790986	0.132166	0.5284	2568	tags=27%, list=15%, signal=31%
HALLMARK_ANGIOGENESIS	36	0.415895	1.38638	0.127031	0.169697	0.5882	5195	tags=47%, list=30%, signal=67%
HALLMARK_UV_RESPONSE_UP	158	0.346021	1.37115	0.0732721	0.174903	0.6033	2857	tags=29%, list=16%, signal=34%
HALLMARK_APOPTOSIS	160	0.355771	1.37105	0.104245	0.167962	0.6033	4976	tags=38%, list=28%, signal=52%
HALLMARK_DNA_REPAIR	149	0.426875	1.35936	0.1388	0.170319	0.6126	5267	tags=47%, list=30%, signal=67%
HALLMARK_APICAL_JUNCTION	199	0.33316	1.30978	0.154518	0.20421	0.6533	7137	tags=52%, list=41%, signal=87%
HALLMARK_NOTCH_SIGNALING	32	0.384646	1.2388	0.207885	0.261797	0.701	5999	tags=41%, list=34%, signal=62%
HALLMARK_ESTROGEN_RESPONSE_LATE	199	0.248046	1.05299	0.378235	0.473405	0.7967	5385	tags=32%, list=31%, signal=46%
HALLMARK_PROTEIN_SECRETION	96	0.321372	1.03854	0.4776	0.477948	0.8032	8962	tags=63%, list=51%, signal=127%
HALLMARK_REACTIVE_OXYGEN_SPECIES_PATHWAY	49	0.341948	1.03564	0.436631	0.467005	0.8051	8432	tags=59%, list=48%, signal=114%
HALLMARK_WNT_BETA_CATENIN_SIGNALING	42	0.296059	0.987763	0.489826	0.519098	0.8263	4434	tags=33%, list=25%, signal=45%
HALLMARK_CHOLESTEROL_HOMEOSTASIS	74	0.271046	0.937445	0.532641	0.575461	0.8462	6988	tags=45%, list=40%, signal=74%
HALLMARK_COAGULATION	134	0.217164	0.881612	0.635151	0.642626	0.8681	4240	tags=27%, list=24%, signal=35%
HALLMARK_OXIDATIVE_PHOSPHORYLATION	200	0.294133	0.855697	0.61994	0.662645	0.8784	8721	tags=60%, list=50%, signal=118%
HALLMARK_HEME_METABOLISM	192	0.213976	0.840774	0.697595	0.666133	0.8833	4763	tags=26%, list=27%, signal=35%
HALLMARK_TGF_BETA_SIGNALING	54	0.255429	0.829519	0.680098	0.664302	0.8865	8261	tags=54%, list=47%, signal=101%
HALLMARK_ESTROGEN_RESPONSE_EARLY	199	0.192295	0.8114	0.765545	0.672034	0.8924	3139	tags=19%, list=18%, signal=22%
HALLMARK_UV_RESPONSE_DN	144	0.204663	0.764084	0.747903	0.72139	0.9069	5517	tags=28%, list=32%, signal=41%
HALLMARK_ANDROGEN_RESPONSE	99	0.204569	0.745815	0.798989	0.728723	0.912	6842	tags=40%, list=39%, signal=66%
HALLMARK_P53_PATHWAY	199	0.187735	0.716312	0.834462	0.749648	0.9204	6621	tags=38%, list=38%, signal=60%
HALLMARK_ADIPOGENESIS	198	0.201329	0.712921	0.77426	0.736028	0.9212	6098	tags=35%, list=35%, signal=53%
HALLMARK_XENOBIOTIC_METABOLISM	198	0.165585	0.695296	0.906894	0.740576	0.9255	7252	tags=39%, list=41%, signal=67%
HALLMARK_MYOGENESIS	196	0.165605	0.670385	0.898092	0.753479	0.9315	5064	tags=25%, list=29%, signal=35%
Enriched in Non-SPA
NAME	SIZE	ES	NES	NOM p-val	FDR q-val	FWER p-val	RANK AT MAX	LEADING EDGE	SIGNIFICANT AT FDR<0.1
HALLMARK_BILE_ACID_METABOLISM	109	-0.297213	-1.14043	0.289208	1	0.8233	2906	tags=36%, list=17%, signal=43%	NO
HALLMARK_PANCREAS_BETA_CELLS	35	-0.30025	-0.966769	0.507855	1	0.8963	2112	tags=31%, list=12%, signal=36%
HALLMARK_KRAS_SIGNALING_DN	188	-0.217635	-0.887001	0.678984	1	0.9231	3700	tags=41%, list=21%, signal=52%
HALLMARK_HEDGEHOG_SIGNALING	36	-0.250157	-0.801412	0.71024	0.933048	0.945	783	tags=14%, list=4%, signal=15%
HALLMARK_FATTY_ACID_METABOLISM	156	-0.206101	-0.74354	0.750188	0.834284	0.9588	1249	tags=17%, list=7%, signal=18%
HALLMARK_PEROXISOME	104	-0.196427	-0.730889	0.830659	0.710967	0.9614	1930	tags=22%, list=11%, signal=25%

## Sheet: Table S6
Table S6. Clinicopathologic characteristics of the 48 included LUAD patients receiving neoadjuvant immunotherapy.
Characteristics	SPA (n=14)	Non-SPA (n=34)	P
Age
<60 y	7 (50.0)	16 (47.1)	0.853
≧60 y	7 (50.0)	18 (52.9)
Gender
Male	12 (85.7)	19 (55.9)	0.049
Female	2 (14.3)	15 (44.1)
Smoking
Never	4 (28.6)	21 (61.8)	0.069
Current/Ever	10 (71.4)	12 (35.3)
Unknown	0 (0.0)	1 (2.9)
Tumor location
RUL	3 (21.4)	6 (17.7)	0.088
RML	2 (14.3)	3 (8.8)
RLL	0 (0.0)	13 (38.2)
LUL	4 (28.6)	7 (20.6)
LLL	5 (35.7)	5 (14.7)
Laterality			0.066
Right	5 (35.7)	22 (64.7)
Left	9 (64.3)	12 (35.3)
Neoadjuvant treatment modality
Immunotherapy alone	0 (0.0)	3 (8.8)	0.417
Immunotherapy + chemotherapy	12 (85.7))	24 (70.6)
Immunotherapy + angiogenesis inhibitor	2 (14.3)	7 (20.6)
Resection type
Wedge resection	0 (0.0)	1 (2.9)	0.448
Lobectomy	10 (71.4)	28 (82.4)
Bilobectomy	2 (14.3)	4 (11.8)
Pneumonectomy	2 (14.3)	1 (2.9)
Approach
Thoracotomy	8 (57.1)	21 (61.8)	0.766
VATS	6 (42.9)	13 (38.2)
Viable tumor size, cm	3.22 ± 2.09	3.88 ± 2.15	0.337
ypTN stage
T0N1	1 (7.1)	0 (0.0)	0.243
T1N0	2 (14.3)	8 (23.5)
T1N1	0 (0.0)	1 (2.9)
T1N2	2 (14.3)	2 (5.9)
T2N0	2 (14.3)	5 (14.7)
T2N1	0 (0.0)	1 (2.9)
T2N2	3 (21.4)	4 (11.8)
T3N1	2 (14.3)	0 (0.0)
T3N2	2 (14.3)	7 (20.6)
T4N0	0 (0.0)	5 (14.7)
T4N2	0 (0.0)	1 (2.9)
Degree of differentiation
Well-moderate	0 (0.0)	1 (2.9)	0.01
Moderate	0 (0.0)	7 (20.6)
Moderate-poor	2 (14.3)	12 (35.3)
Poor	12 (85.7)	10 (29.4)
Unknown	0 (0.0)	4 (11.8)
Histologic subtype
Lepidic	0 (0.0)	2 (5.9)	<0.001
Papillary	0 (0.0)	5 (14.7)
Acinar	0 (0.0)	21 (61.8)
Micropapillary	0 (0.0)	3 (8.8)
Solid	14 (100.0)	0 (0.0)
Invasive mucinous	0 (0.0)	3 (8.8)
EGFR
Mutation	2 (14.3)	17 (38.2)	0.165
Wide type	8 (57.1)	17 (50.0)
Unknown	4 (28.6)	4 (11.8)
KRAS
Mutation	3 (21.4)	7 (20.6)	0.086
Wide type	5 (35.7)	22 (64.7)
Unknown	6 (42.9)	5 (14.7)
BRAF
Mutation	0 (0.0)	1 (2.9)	0.096
Wide type	8 (57.1)	28 (82.4)
Unknown	6 (42.9)	5 (14.7)
Abbreviations: RUL, right upper lobe; RML, right middle lobe; RLL, right lower lobe; LUL, left upper lobe; LLL, left lower lobe; VATS, video-assisted thoracic surgery.
